# Supplementary material for: Effects of changes in living environment on physical health: a prospective German cohort study of non-movers
Source: Eur J Public Health. 2019 Mar 18;29(6):1147–53. doi: 10.1093/eurpub/ckz044 (PMC6896981; doi:10.1093/eurpub/ckz044)
Supplement: ckz044_Supplementary_Materials [file ckz044_supplementary_materials.zip]

Archive with 6 entries (5 files):
- ckz044-suppl_data/
- ckz044-suppl_data/Supplementary Table 4.docx
- ckz044-suppl_data/Supplementary Table 5.docx
- ckz044-suppl_data/Supplementary Table 6.docx
- ckz044-suppl_data/Supplementary Figure.eps
- ckz044-suppl_data/Supplementary Table 3.docx
